# Supplementary material for: Clinical, Molecular Characteristics, and Genotype–Phenotype Relationships of Metaphyseal Chondrodysplasia Type Schmid
Source: Calcif Tissue Int. 2025 Dec 27;117(1):5. doi: 10.1007/s00223-025-01457-8 (PMC12743679; doi:10.1007/s00223-025-01457-8)
Supplement: Supplementary file 2 — Supplementary Material 1 [file 223_2025_1457_MOESM2_ESM.xlsx]

## Sheet: Sheet1
Table S1. Clinical, radiological, and molecular features of patients with MCDS in the literature and PUMCH
Ref	Patient No.	Mutation	Protein change	Mutation type	Collagen Ⅹ domain	Zygosity	Inherited/De novo	Age of initial sign (month)	Initial sign	First diagnosis	Age at diagnosis (year)	Age at the last examination (year)	Follow-up (year)	Gender	Height Z score at the first examination	Height Z score at the last examination	Clinical features					Radiological features							Treatment	Manifestations of the parent carrying a mutation
																						Coxa vara	Enlarged capital femoral epiphysis	Metaphyseal irregularities			Femoral/tibial bowing	Short femoral neck/large trochanter
																	Shortened limb	Waddling gait	Genu varum	Genu valgum	Lumbar lordosis			Proximal/distal femurs	Proximal/distal tibiae and fibulae	Distal radius/ ulna
[1]	1	c.1832G>A	p.Trp611*	Nonsense	NC1	Heterozygous	Inherited	12	Genu varum	MCDS	2.7	8.9	6.2	F	-1.3	-1.7	+	+	+	−	−	+	+	+/+	+/+	−	+/+	−/−	NA	MCDS
[1]	2	c.1832G>A	p.Trp611*	Nonsense	NC1	Heterozygous	Inherited	11	Genu varum	MCDS	1.3	2	0.7	F	-1.2	NA	+	−	+	−	−	+	−	+/+	+/+	−	+/+	−/−	NA	MCDS
[1]	3	c.1832G>A	p.Trp611*	Nonsense	NC1	Heterozygous	NA	NA	NA	MCDS	30	36	6	F	-4.4	-4.5	+	+	+	−	−	−	−	NA	NA	−	+/+	+/+	NA	NA
[1]	4	c.1832G>A	p.Trp611*	Nonsense	NC1	Heterozygous	Inherited	24	Genu varum	MCDS	2	15	13	F	-1.3	-3.6	+	+	+	−	+	+	+	+	+/−	−	+/+	+/+	Bilateral corrective osteotomy	MCDS
[1]	5	c.1832G>A	p.Trp611*	Nonsense	NC1	Heterozygous	NA	NA	NA	MCDS	31	43	12	F	-4.9	-4.9	+	+	+	−	+	−	−	−/−	−/−	−	+/+	+/+	NA	NA
[1]	6	c.1832G>A	p.Trp611*	Nonsense	NC1	Heterozygous	Inherited	NA	Short stature	MCDS	6.3	20	13.7	M	-1.1	-2.8	+	+	−	−	−	−	+	+	+	−	−/−	−/−	NA	MCDS
[1]	7	c.1832G>A	p.Trp611*	Nonsense	NC1	Heterozygous	NA	NA	NA	MCDS	50	57	7	M	-2.6	-2.6	+	−	−	−	−	−	−	−	−	−	−/−	+/+	NA	NA
[1]	8	c.1948_1959delGTGTGGCTCCAG	p.Val650_Gln653del	Frameshift	NC1	Heterozygous	NA	12	Genu varum	MCDS	3.8	9.8	6	M	-1.9	-2.4	+	+	+	−	+	+	+	+	+/+	−	+/+	−/−	NA	NA
[1]	9	c.1870_1871del	p.Thr624Leufs*2	Frameshift	NC1	Heterozygous	NA	6	Genu varum	MCDS	2	5.9	3.9	F	-1.6	-2.3	+	+	+	+	+	+	−	+	+	−	+/+	−/−	Bilateral valgum osteotomy	NA
[1]	10	c.1767_1771del	p.Phe589Leufs*26	Frameshift	NC1	Heterozygous	NA	12	Genu varum	MCDS	3	NA	NA	F	-2	NA	+	+	+	−	+	+	+	+	+	−	+/+	−/−	NA	NA
[1]	11	c.1794_1795insACTA	p.Phe599Thrfs*19	Frameshift	NC1	Heterozygous	Inherited	24	Genu varum	MCDS	2	13	11	F	-0.7	-2.3	+	−	+	−	+	+	−	+	+/−	−	+/+	+/+	NA	MCDS
[1]	12	c.1794_1795insACTA	p.Phe599Thrfs*19	Frameshift	NC1	Heterozygous	NA	NA	NA	MCDS	37	48	11	M	-2.8	-2.8	+	−	+	−	−	−	+	+	+	−	+/+	+/+	NA	NA
[1]	13	c.53G>A	p.Gly18Glu	Missense	S	Heterozygous	Inherited	12	Short stature	MCDS	1.5	5	3.5	M	-3.4	-4.8	+	+	+	−	+	+	−	+	+	+	−/−	−/−	NA	MCDS
[1]	14	c.53G>A	p.Gly18Glu	Missense	S	Heterozygous	NA	NA	NA	MCDS	44	48	4	F	-7.6	-7.6	+	+	+	−	+	−	+	+	+	+	−/−	+/+	NA	NA
[1]	15	c.1789T>C	p.Tyr597His	Missense	NC1	Heterozygous	Inherited	NA	Genu varum	MCDS	3	NA	NA	M	-3.7	NA	+	+	+	−	+	+	+	+	+	+	+/+	−/−	NA	MCDS
[1]	16	c.1789T>C	p.Tyr597His	Missense	NC1	Heterozygous	NA	NA	NA	MCDS	33	NA	NA	F	-5.9	NA	+	+	+	−	−	−	+	+	+	+	+/+	+/+	NA	NA
[1]	17	c.1789T>C	p.Tyr597His	Missense	NC1	Heterozygous	NA	NA	Short stature	MCDS	14	30	16	M	-4.8	-6.2	+	+	−	−	+	−	−	+	+	+	+/+	+/+	NA	NA
[1]	18	c.1954C>T	p.Leu652Phe	Missense	NC1	Homozygous	Inherited	18	Waddling gait	MCDS	4.3	20	15.7	M	-3.7	-3.9	+	+	+	−	+	+	+	+	+/−	+	+/+	+/+	Bilateral corrective osteotomy	normal
[2]	19	c.1952G>A	p.Trp651*	Nonsense	NC1	NA	NA	24	Short stature	MCDS	NA	18	NA	F	NA	-3.6	+	−	+	−	+	+	NA	NA/+	+/+	+	+/+	NA	Osteotomy	NA
[2]	20	c.1845T>A	p.Tyr615*	Nonsense	NC1	NA	NA	NA	NA	MCDS	NA	20	NA	M	NA	NA	NA	NA	NA	NA	NA	+	NA	NA	NA	NA	NA	NA	NA	NA
[2]	21	c.1844delA	p.Tyr615Leufs*7	Frameshift	NC1	NA	NA	12	Waddling gait	MCDS	NA	17	NA	M	NA	-5.6	NA	+	+	−	NA	+	+	+/NA	NA	NA	NA	+/+	Osteotomy	NA
[2]	22	c.2001T>G	p.Tyr667*	Nonsense	NC1	NA	NA	24	Short stature	MCDS	NA	20	NA	F	NA	-3.8	NA	NA	+	−	NA	+	NA	NA	NA	+	NA	NA	Osteotomy	NA
[2, 3]	23	c.1989C>G	p.Tyr663*	Nonsense	NC1	NA	NA	18-24	Short stature	MCDS	NA	13	NA	M	NA	-5.7	+	NA	−	+	+	+	+	+/+	+/NA	+	+/+	+/+	Osteotomy	NA
[2]	24	c.1783G>A	p.Gly595Arg	Missense	NC1	NA	NA	NA	NA	MCDS	NA	13	NA	F	NA	-3.6	NA	NA	−	+	NA	+	+	+/+	+/+	NA	NA	+/+	Osteotomy, epiphyseodesis	NA
[2]	25	c.1771T>C	p.Cys591Arg	Missense	NC1	NA	NA	NA	NA	MCDS	NA	4	NA	M	NA	NA	NA	NA	NA	NA	NA	+	NA	NA	NA	NA	NA	NA	NA	NA
[2]	26	c.1851T>A	p.Asn617Lys	Missense	NC1	NA	NA	NA	NA	MCDS	NA	6	NA	F	NA	NA	NA	NA	NA	NA	NA	+	NA	NA	NA	NA	NA	NA	NA	NA
[2]	27	c.1860delT	p.Val621*	Nonsense	NC1	NA	NA	NA	NA	MCDS	NA	14	NA	M	NA	NA	NA	NA	+	−	NA	+	+	+/+	+/+	NA	NA	+/+	Osteotomy	NA
[2]	28	c.1942G>A	p.Asp648Asn	Missense	NC1	NA	NA	48	Limp	MCDS	NA	11	NA	F	NA	-1.2	NA	+	−	−	NA	+	NA	+/+	+/+	+	−/−	+/+	/	NA
[4]	29	c.1952G>T	p.Trp651Leu	Missense	NC1	Heterozygous	NA	NA	NA	MCDS	NA	77	NA	M	NA	NA	NA	+	+	−	NA	+	NA	+/+	+/+	NA	NA	+/+	NA	NA
[4]	30	c.1952G>T	p.Trp651Leu	Missense	NC1	Heterozygous	Inherited	NA	NA	MCDS	NA	58	NA	F	NA	NA	NA	+	+	−	NA	+	NA	+/+	+/+	NA	+/−	+/+	NA	MCDS
[4]	31	c.1952G>T	p.Trp651Leu	Missense	NC1	Heterozygous	Inherited	NA	NA	MCDS	NA	35	NA	M	NA	NA	NA	+	+	−	NA	+	NA	+/+	+/+	NA	NA	+/+	NA	MCDS
[4]	32	c.1952G>T	p.Trp651Leu	Missense	NC1	Heterozygous	Inherited	NA	NA	MCDS	NA	32	NA	M	NA	NA	NA	+	+	−	NA	+	NA	+/+	+/+	NA	NA	+/+	NA	MCDS
[5]	33	c.2020G>A	p.Gly674Arg	Missense	NC1	Heterozygous	Inherited	20	Waddling gait	Rickets	1.7	3.7	2	F	-3.7	-3.5	+	+	+	−	−	+	NA	+/+	+/+	+	+/+	+/+	Vitamin D	MCDS
[5]	34	c.2020G>A	p.Gly674Arg	Missense	NC1	Heterozygous	Inherited	17	NA	MCDS	NA	1.4	NA	M	-3.1	-3	+	+	+	−	−	+	NA	+/+	+/+	+	+/+	+/+	NA	MCDS
[6]	35	NA	NA	NA	NA	NA	NA	12-18	NA	MCDS	NA	NA	NA	F	NA	-0.8	NA	NA	NA	NA	NA	NA	NA	NA	NA	NA	NA	NA	NA	NA
[6]	36	c.1765T>A	p.Phe589Ile	Missense	NC1	Heterozygous	NA	NA	NA	MCDS	NA	82	NA	M	NA	0.4	NA	NA	NA	NA	NA	NA	NA	NA	NA	NA	NA	NA	NA	NA
[6]	37	c.1765T>A	p.Phe589Ile	Missense	NC1	Heterozygous	Inherited	6-8	NA	MCDS	NA	57	NA	M	NA	-2.2	NA	+	NA	NA	NA	+	NA	+/+	+/+	NA	+/−	+/+	NA	MCDS
[6]	38	c.1765T>A	p.Phe589Ile	Missense	NC1	Heterozygous	Inherited	~ 12	NA	MCDS	NA	52	NA	M	NA	-1.1	NA	NA	NA	NA	NA	NA	NA	NA	NA	NA	NA	NA	NA	MCDS
[6]	39	c.1765T>A	p.Phe589Ile	Missense	NC1	Heterozygous	Inherited	10–12	NA	MCDS	NA	50	NA	M	NA	-1.6	NA	NA	NA	NA	NA	NA	NA	NA	NA	NA	NA	NA	NA	MCDS
[6]	40	c.1765T>A	p.Phe589Ile	Missense	NC1	Heterozygous	Inherited	10–12	NA	MCDS	NA	33	NA	M	NA	-0.4	NA	NA	NA	NA	NA	NA	NA	NA	NA	NA	NA	NA	NA	MCDS
[6]	41	c.1765T>A	p.Phe589Ile	Missense	NC1	Heterozygous	Inherited	~ 12	NA	MCDS	NA	28	NA	F	NA	-1.3	-	-	−	−	NA	−	−	−/−	−/−	NA	−/−	−/−	NA	MCDS
[6]	42	c.1765T>A	p.Phe589Ile	Missense	NC1	Heterozygous	Inherited	6–8	NA	MCDS	NA	29	NA	M	NA	0.1	NA	NA	NA	NA	NA	NA	NA	NA	NA	NA	NA	NA	NA	MCDS
[6]	43	c.1765T>A	p.Phe589Ile	Missense	NC1	Heterozygous	Inherited	~ 6	NA	MCDS	NA	2	NA	M	NA	-4.2	NA	+	+	−	NA	−	+	+/+	+/+	NA	+/+	+/+	NA	normal
[6]	44	c.1765T>A	p.Phe589Ile	Missense	NC1	Heterozygous	Inherited	6–8	NA	MCDS	NA	4	NA	M	NA	-2.5	NA	NA	NA	NA	NA	NA	NA	NA	NA	NA	NA	NA	NA	MCDS
[6]	45	NA	NA	NA	NA	NA	NA	NA	NA	MCDS	NA	NA	NA	M	NA	-0.4	NA	NA	NA	NA	NA	NA	NA	NA	NA	NA	NA	NA	NA	NA
[6]	46	c.1846A>G	p.Lys616Glu	Missense	NC1	Heterozygous	NA	~ 12	NA	MCDS	NA	77	NA	F	NA	-0.8	NA	NA	NA	NA	NA	NA	NA	NA	NA	NA	NA	NA	NA	NA
[6]	47	c.1846A>G	p.Lys616Glu	Missense	NC1	Heterozygous	NA	10–12	NA	MCDS	NA	72	NA	M	NA	-1.5	NA	NA	NA	NA	NA	NA	NA	NA	NA	NA	NA	NA	NA	NA
[6]	48	c.1846A>G	p.Lys616Glu	Missense	NC1	Heterozygous	Inherited	~ 12	NA	MCDS	NA	51	NA	M	NA	-1.1	NA	NA	NA	NA	NA	NA	NA	NA	NA	NA	NA	NA	NA	MCDS
[6]	49	c.1846A>G	p.Lys616Glu	Missense	NC1	Heterozygous	Inherited	10–12	NA	MCDS	NA	48	NA	M	NA	-1.8	NA	NA	NA	NA	NA	NA	NA	NA	NA	NA	NA	NA	NA	MCDS
[6]	50	c.1846A>G	p.Lys616Glu	Missense	NC1	Heterozygous	Inherited	8–10	NA	MCDS	NA	49	NA	M	NA	-1.9	NA	NA	NA	NA	NA	NA	NA	NA	NA	NA	NA	NA	NA	MCDS
[6]	51	c.1846A>G	p.Lys616Glu	Missense	NC1	Heterozygous	Inherited	6–8	NA	MCDS	NA	24	NA	M	NA	-1.5	NA	NA	NA	NA	NA	NA	NA	NA	NA	NA	NA	NA	NA	MCDS
[6]	52	c.1846A>G	p.Lys616Glu	Missense	NC1	Heterozygous	Inherited	~ 12	NA	MCDS	NA	27	NA	F	NA	-0.7	-	-	−	−	NA	−	−	−/−	−/−	NA	−/−	−/−	NA	MCDS
[6]	53	c.1846A>G	p.Lys616Glu	Missense	NC1	Heterozygous	Inherited	10–12	NA	MCDS	NA	25	NA	F	NA	-1.2	NA	NA	NA	NA	NA	NA	NA	NA	NA	NA	NA	NA	NA	MCDS
[6]	54	c.1846A>G	p.Lys616Glu	Missense	NC1	Heterozygous	Inherited	6–8	Slow growth	MCDS	NA	1.5	NA	M	NA	-4.1	NA	NA	+	−	NA	−	+	+/+	+/+	NA	+/+	+/+	NA	normal
[7]	55	c.1996_1999delGAGT	p.Glu666Metfs*10	Frameshift	NC1	Heterozygous	De novo	NA	Short stature	Rickets	NA	3	NA	F	NA	<-3	+	NA	+	−	NA	+	NA	NA/+	+/+	NA	+/+	NA	Vitamin D, calcium	NA
[8]	56	c.1894_1895dupTA	p.Leu633Thrfs*45	Frameshift	NC1	Heterozygous	NA	0	Short stature	MCDS	NA	8	NA	F	-1.2	-4~-3	+	+	+	−	NA	+	+	+/+	+/+	NA	+/+	+/+	NA	NA
[9]	57	c.133C>T	p.Pro45Ser	Missense	NC2	Homozygous	Inherited	72	Short stature	MCDS	NA	23	NA	M	NA	-6.4	+	+	+	−	NA	−	NA	+/+	+/+	NA	+/+	+/+	NA	short stature
[9]	58	c.133C>T	p.Pro45Ser	Missense	NC2	Homozygous	Inherited	72	Short stature	MCDS	NA	18	NA	M	NA	-6.1	+	+	−	+	NA	NA	NA	NA	NA	NA	NA	NA	NA	short stature
[9]	59	c.133C>T	p.Pro45Ser	Missense	NC2	Homozygous	Inherited	72	Short stature	MCDS	NA	21	NA	F	NA	-7.5	+	+	+	−	NA	NA	NA	NA	NA	NA	NA	NA	NA	short stature
[9]	60	c.133C>T	p.Pro45Ser	Missense	NC2	Homozygous	Inherited	72	Short stature	MCDS	NA	16	NA	F	NA	-6.8	+	+	+	−	NA	NA	NA	NA	NA	NA	NA	NA	NA	short stature
[9]	61	c.133C>T	p.Pro45Ser	Missense	NC2	Homozygous	Inherited	72	Short stature	MCDS	NA	21	NA	M	NA	-6.4	+	+	+	−	NA	NA	NA	NA	NA	NA	NA	NA	NA	short stature
[9]	62	c.133C>T	p.Pro45Ser	Missense	NC2	Homozygous	Inherited	72	Short stature	MCDS	NA	14	NA	M	NA	-4.8	+	+	+	−	NA	NA	NA	NA	NA	NA	NA	NA	NA	short stature
[10]	63	c.1800_1807dupATACCACG	p.Val603Aspfs*6	Frameshift	NC1	Heterozygous	Inherited	17	Bowed legs	MCDS	NA	4.8	NA	M	-2.7	-3	+	NA	+	−	NA	+	+	+/+	+/+	NA	+/+	+/+	NA	NA
[10]	64	c.1800_1807dupATACCACG	p.Val603Aspfs*6	Frameshift	NC1	Heterozygous	Inherited	NA	NA	MCDS	NA	11	NA	M	NA	-3.2	+	NA	+	−	NA	+	+	+/+	+/+	NA	+/+	+/+	NA	NA
[10]	65	c.1800_1807dupATACCACG	p.Val603Aspfs*6	Frameshift	NC1	Heterozygous	Inherited	NA	NA	MCDS	NA	2	NA	F	NA	-3	+	NA	+	−	NA	+	+	+/+	+/+	NA	+/+	+/+	NA	NA
[10]	66	NA	NA	NA	NA	NA	NA	NA	NA	MCDS	NA	30	NA	F	NA	-3.4	+	NA	NA	NA	NA	+	−	+/+	+/+	NA	−/−	+/+	NA	NA
[11]	67	c.1904_1915delinsT	p.Gln635Leufs*10	Frameshift	NC1	NA	NA	12	Bowed legs, waddling gait	MCDS	10.6	10.6	0	M	NA	-3.21	NA	+	−	+	NA	−	+	+/+	+/+	NA	+/+	+/+	Ilizarov apparatus	NA
[11]	68	c.1969dupG	p.Ala657Glyfs*10	Frameshift	NC1	NA	NA	12	Bowed legs, waddling gait	MCDS	4.6	4.6	0	F	NA	-3.44	NA	+	+	−	NA	+	+	+/+	+/+	NA	+/+	+/+	/	NA
[11]	69	c.2030T>A	p.Val677Glu	Missense	NC1	NA	NA	NA	Short stature	MCDS	9.8	9.8	0	M	NA	-2.67	NA	+	+	−	NA	+	+	+/+	+/NA	NA	−/−	−/−	/	NA
[11]	70	c.862G>C	p.Gly288Arg	Missense	Helix	NA	NA	84	Hip pain, abnormal gait	MCDS	9	21	12	M	-1.53	-1.04	NA	+	−	+	NA	−	NA	NA / −	+/+	NA	−/−	NA	Corrective osteotomy of both tibia and fibula	NA
[12]	71	c.2005delC	p.His669Thrfs*8	Frameshift	NC1	NA	NA	NA	NA	MCDS	NA	13	NA	M	NA	NA	+	NA	+	−	NA	+	NA	NA	NA	NA	NA	NA	NA	NA
[13]	72a	c.52G>A	p.Gly18Arg	Missense	S	Heterozygous	NA	NA	NA	MCDS	NA	NA	NA	NA	NA	NA	NA	NA	NA	NA	NA	NA	NA	NA	NA	NA	NA	NA	NA	NA
[13]	73a	c.1744T>G	p.Tyr582Asp	Missense	NC1	Heterozygous	NA	NA	NA	MCDS	NA	NA	NA	NA	NA	NA	NA	NA	NA	NA	NA	NA	NA	NA	NA	NA	NA	NA	NA	NA
[13]	74a	c.1792T>G	p.Tyr598Asp	Missense	NC1	Heterozygous	Inherited	NA	NA	MCDS	NA	NA	NA	NA	NA	NA	NA	NA	NA	NA	NA	NA	NA	NA	NA	NA	NA	NA	NA	NA
		c.1633G>C	p.Gly545Arg	Polymorphism	NC1	Heterozygous	NA																							NA
[13]	75a	c.1958A>C	p.Gln653Pro	Missense	NC1	Heterozygous	NA	NA	NA	MCDS	NA	NA	NA	NA	NA	NA	NA	NA	NA	NA	NA	NA	NA	NA	NA	NA	NA	NA	NA	NA
[13]	76a	c.1633G>C	p.Gly545Arg	Polymorphism	NC1	Heterozygous	NA	NA	NA	MCDS	NA	NA	NA	NA	NA	NA	NA	NA	NA	NA	NA	NA	NA	NA	NA	NA	NA	NA	NA	NA
[13]	77a	c.1809G>C	p.Val603=	Polymorphism	NC1	Heterozygous	NA	NA	NA	MCDS	NA	NA	NA	NA	NA	NA	NA	NA	NA	NA	NA	NA	NA	NA	NA	NA	NA	NA	NA	NA
[14]	78	c.1783G>A	p.Gly595Arg	Missense	NC1	Heterozygous	De novo	NA	Short stature, bowed legs	MCDS	NA	14	NA	F	NA	-2.2	NA	NA	NA	NA	−	+	−	+/+	+/+	NA	+/+	+/+	NA	NA
[15]	79	c.52G>A	p.Gly18Arg	Missense	S	Heterozygous	De novo	NA	NA	MCDS	NA	5	NA	NA	NA	NA	NA	NA	NA	NA	NA	+	+	+/+	+/+	NA	+/+	+/+	NA	NA
[15]	80	c.53G>A	p.Gly18Glu	Missense	S	Heterozygous	De novo	NA	NA	MCDS	NA	5	NA	NA	NA	NA	NA	NA	NA	NA	NA	+	+	+/+	+/NA	NA	+/+	+/+	NA	NA
[15]	81	c.1711delT	p.Phe571Leufs*35	Frameshift	NC1	Heterozygous	NA	NA	NA	MCDS	NA	NA	NA	NA	NA	NA	NA	NA	NA	NA	NA	NA	NA	NA	NA	NA	NA	NA	NA	NA
[16]	82	c.1771T>C	p.Cys591Arg	Missense	NC1	Heterozygous	Inherited	NA	NA	MCDS	2	NA	NA	F	NA	NA	NA	NA	NA	NA	NA	+	+	+/+	+/NA	NA	+/NA	+/+	NA	normal
[16]	83a	c.1856delC	p.Pro620Leufs*2	Frameshift	NC1	NA	De novo	NA	NA	MCDS	NA	NA	NA	NA	NA	NA	NA	NA	NA	NA	NA	NA	NA	NA	NA	NA	NA	NA	NA	NA
[16]	84a	c.1992_1993delCT	p.Ser665*	Nonsense	NC1	NA	De novo	NA	NA	MCDS	NA	NA	NA	NA	NA	NA	NA	NA	NA	NA	NA	NA	NA	NA	NA	NA	NA	NA	NA	NA
[17]	85	c.1832G>A	p.Trp611*	Nonsense	NC1	Heterozygous	NA	84	Short stature, bowed legs	MCDS	NA	7	NA	F	NA	NA	NA	+	+	−	+	+	+	+/NA	NA	−	+/−	+/+	Bilateral proximal femoral valgus osteotomies	NA
[18]	86	c.1798T>C	p.Ser600Pro	Missense	NC1	Heterozygous	NA	36	Coxa vara	MCDS	2.5	2.5	0	NA	NA	NA	+	+	+	−	NA	+	+	+/NA	NA	NA	NA	NA	Osteotomy	NA
[19]	87a	c.1933_1934del	p.Thr645Argfs*3	Frameshift	NC1	Heterozygous	NA	NA	NA	MCDS	NA	NA	NA	NA	NA	NA	NA	NA	NA	NA	NA	NA	NA	NA	NA	NA	NA	NA	NA	NA
[19]	88a	c.1768_1771del	p.Thr590Valfs*15	Frameshift	NC1	Heterozygous	NA	NA	NA	MCDS	NA	NA	NA	NA	NA	NA	NA	NA	NA	NA	NA	NA	NA	NA	NA	NA	NA	NA	NA	NA
[19]	89a	c.1862del	p.Val621*	Nonsense	NC1	Heterozygous	NA	NA	NA	MCDS	NA	NA	NA	NA	NA	NA	NA	NA	NA	NA	NA	NA	NA	NA	NA	NA	NA	NA	NA	NA
[19]	90a	c.1798T>C	p.Ser600Pro	Missense	NC1	Heterozygous	NA	NA	NA	MCDS	NA	NA	NA	NA	NA	NA	NA	NA	NA	NA	NA	NA	NA	NA	NA	NA	NA	NA	NA	NA
[20]	91a	NA	NA	NA	NA	NA	NA	8	Bowed legs	VitaminD-deficient rickets	1.4	2	0.6	M	NA	NA	NA	NA	+	−	NA	+	+	+/+	+/+	NA	+/+	+/+	Calciferol	NA
[21]	92	c.1790A>G	p.Tyr597Cys	Missense	NC1	Heterozygous	De novo	36	Short limbs, waddling gait, genu varum	MCDS	3	22	19	F	NA	NA	+	+	+	−	NA	+	NA	NA	NA	NA	+/+	NA	Bilateral osteotomies	NA
[22]	93	c.1896C>A	p.Tyr632*	Nonsense	NC1	Heterozygous	NA	NA	Waddling gait	MCDS	11	11	0	F	NA	NA	NA	+	+	+	+	+	+	+/NA	NA	NA	NA	+/+	Intertrochanteric valgus femoral osteotomy	NA
[23]	94	c.2011T>C	p.Ser671Pro	Missense	NC1	NA	NA	60	Coxa vara, bowed legs	X-linked hypophosphatemic rickets	5	36	31	F	NA	-2.5	NA	NA	NA	NA	NA	+	NA	NA	NA	NA	NA	NA	Vitamin D, calcium, osteotomy	NA
[23]	95	c.2011T>C	p.Ser671Pro	Missense	NC1	NA	Inherited	~12	Bowed legs	X-linked hypophosphatemic rickets	NA	6	NA	M	NA	NA	+	+	+	−	−	+	+	NA	NA	NA	NA	NA	NA	MCDS
		c.2048_2050delCCC	NA	NA	3'UTR	NA	NA
[23]	96	c.2011T>C	p.Ser671Pro	Missense	NC1	NA	Inherited	~12	Bowed legs	X-linked hypophosphatemic rickets	NA	5	NA	M	NA	NA	+	+	+	−	−	+	+	NA/+	+/+	NA	NA/+	NA	NA	MCDS
		c.2048_2050delCCC	NA	NA	3'UTR	NA	NA
[24]	97	c.1951T>C	p.Trp651Arg	Missense	NC1	Heterozygous	Inherited	36	Waddling gait, genu varum	MCDS	8	8	0	F	NA	<-2	+	+	+	−	NA	+	NA	NA/+	NA	NA	NA	+/NA	NA	MCDS
[25]	98a	c.1856_1857delCC	p.Pro620Cysfs*6	Frameshift	NC1	NA	De novo	NA	NA	MCDS	NA	NA	NA	NA	NA	NA	NA	NA	NA	NA	NA	NA	NA	NA	NA	NA	NA	NA	NA	NA
[25]	99a	c.1884C>G	p.Tyr628*	Nonsense	NC1	NA	De novo	NA	NA	MCDS	NA	NA	NA	NA	NA	NA	NA	NA	NA	NA	NA	NA	NA	NA	NA	NA	NA	NA	NA	NA
[25]	100a	c.1953G>A	p.Trp651*	Nonsense	NC1	NA	De novo	NA	NA	MCDS	NA	NA	NA	NA	NA	NA	NA	NA	NA	NA	NA	NA	NA	NA	NA	NA	NA	NA	NA	NA
[26]	101	c.1853G>T	p.Gly618Val	Missense	NC1	Heterozygous	Inherited	NA	Bowed legs	MCDS	3.5	NA	NA	NA	NA	NA	NA	NA	NA	NA	NA	+	NA	+/+	+/-	NA	+/+	NA	NA	MCDS
[27]	102	c.1792T>G	p.Tyr598Asp	Missense	NC1	Heterozygous	Inherited	30-36	Waddling gait, genu varum	MCDS	NA	13	NA	F	NA	NA	+	+	+	−	NA	+	NA	NA/+	NA	NA	NA	+/NA	Bilateral subtrochantic osteotomies	MCDS
[27]	103	c.1840T>G	p.Leu614Pro	Missense	NC1	Heterozygous	NA	12	Genu varum	Active rickets	NA	22	NA	F	NA	NA	NA	NA	+	−	NA	+	+	+/+	+/+	NA	NA	+/NA	NA	NA
[28]	104a	c.1867_1876delTACACCTATG	p.Tyr623Metfs*51	Frameshift	NC1	NA	Inherited	NA	NA	MCDS	NA	NA	NA	NA	NA	NA	NA	NA	NA	NA	NA	NA	NA	NA	NA	NA	NA	NA	NA	NA
[29]	105	c.1863_1866delAATG	p.Met622Thrfs*54	Frameshift	NC1	Heterozygous	De novo	12	Waddling gait, genu varum	MCDS	NA	2.5	0.5	M	-2.1	-1.9	NA	+	+	−	−	+	+	+/+	+/+	−	+/+	+/+	Long-acting rhGH 0.17 IU/kg/day once a week, vitamin D, calcium	NA
[30]	106b	c.2029delG	p.Val677Trpfs*10	Frameshift	NC1	Heterozygous	Inherited	10	Waddling gait	MCDS	0.9	2	1.1	M	NA	0.09	NA	+	+	−	NA	+	+	+/+	+/+	+/+	NA	NA	Orthopedic treatment	MCDS
[30]	107	c.2029delG	p.Val677Trpfs*10	Frameshift	NC1	Heterozygous	Inherited	NA	NA	MCDS	NA	43	NA	M	NA	NA	NA	+	NA	NA	NA	NA	NA	NA	NA	NA	NA	NA	NA	MCDS
[30]	108	c.2029delG	p.Val677Trpfs*10	Frameshift	NC1	Heterozygous	Inherited	<24	NA	MCDS	NA	51	NA	M	NA	NA	NA	+	NA	NA	NA	NA	NA	NA	NA	NA	NA	NA	NA	MCDS
[30]	109b	c.2029delG	p.Val677Trpfs*10	Frameshift	NC1	Heterozygous	Inherited	<12	NA	MCDS	NA	13.5	NA	M	NA	-4.81	NA	+	NA	NA	NA	NA	+	+/+	+/+	+/+	NA	NA	NA	MCDS
[30]	110	c.2029delG	p.Val677Trpfs*10	Frameshift	NC1	Heterozygous	Inherited	NA	Waddling gait	MCDS	NA	29	NA	F	NA	NA	NA	+	+	−	NA	+	NA	NA	NA	NA	NA	+/NA	NA	MCDS
[30]	111	c.2029delG	p.Val677Trpfs*10	Frameshift	NC1	Heterozygous	Inherited	NA	NA	MCDS	NA	21	NA	F	NA	NA	NA	+	NA	NA	NA	NA	NA	NA	NA	NA	NA	NA	NA	MCDS
[30]	112b	c.2029delG	p.Val677Trpfs*10	Frameshift	NC1	Heterozygous	Inherited	NA	NA	MCDS	NA	18	NA	F	NA	-4	NA	+	NA	NA	NA	NA	NA	NA	NA	NA	NA	NA	NA	MCDS
[30]	113b	c.2029delG	p.Val677Trpfs*10	Frameshift	NC1	Heterozygous	Inherited	11	NA	MCDS	NA	4	NA	F	NA	-1.54	NA	+	NA	NA	NA	NA	NA	NA	NA	NA	NA	NA	Orthopedic treatment	MCDS
[31]	114	c.1633G>C	p.Gly545Arg	Polymorphism	NC1	Heterozygous	Inherited	22	Bowed legs	MCDS	1.8	13.7	11.9	M	NA	-3	+	+	+	−	+	+	+	+/NA	NA	+/+	+/NA	+/+	Bilateral valgus intertrochanteric osteotomy	MCDS
		c.1957C>T	p.Gln653*	Nonsense	NC1	Heterozygous	Inherited
[32]	115	c.1735_1739delinsACCCAAGGACCCAAGGACCCTT	p.Gly579fs*32	Frameshift	NC1	Heterozygous	NA	12	Bowed legs	MCDS	1.6	3.8	2.2	F	1	~-2	+	NA	+	−	NA	+	+	+/+	+/+	NA	+/+	+/+	NA	NA
[33]	116	c.150T>A	p.Ser50Arg	Missense	NC2	Heterozygous	NA	NA	NA	MCDS	NA	1.5	NA	NA	NA	NA	NA	NA	+	−	NA	+	+	+/+	+/NA	+/+	+/+	+/+	NA	NA
[33]	117a	NA	NA	NA	NA	NA	NA	NA	NA	MCDS	NA	2	NA	NA	NA	NA	NA	NA	NA	NA	NA	NA	NA	NA	NA	+/+	NA	NA	NA	NA
[33]	118a	NA	NA	NA	NA	NA	NA	NA	NA	MCDS	NA	3	NA	NA	NA	NA	NA	NA	NA	NA	NA	NA	NA	NA	NA	+/+	NA	NA	NA	NA
[33]	119a	NA	NA	NA	NA	NA	NA	NA	NA	MCDS	NA	3	NA	F	NA	NA	NA	NA	NA	NA	NA	NA	NA	NA	NA	NA	NA	NA	NA	NA
[34]	120a	NA	NA	NA	NA	NA	NA	NA	Short stature, bowed legs	MCDS	NA	14	NA	M	NA	NA	NA	NA	NA	NA	NA	NA	NA	NA	NA	NA	NA	NA	NA	NA
[34]	121a	NA	NA	NA	NA	NA	NA	NA	Short stature, bowed legs	MCDS	NA	41	NA	F	NA	NA	NA	NA	NA	NA	NA	NA	NA	NA	NA	NA	NA	NA	NA	NA
[34]	122a	NA	NA	NA	NA	NA	NA	NA	NA	MCDS	NA	5	NA	F	NA	NA	NA	NA	NA	NA	NA	+	+	+/+	+/NA	NA	NA	+/+	NA	NA
[35]	123	c.1951_1952 InsT	p.Trp651Leufs*16	Frameshift	NC1	Heterozygous	Inherited	26	Waddling gait	MCDS	2.2	3.8	1.6	M	0.02	NA	NA	+	NA	NA	−	+	+	+/+	NA/+	+/+	+/NA	+/+	NA	MCDS
[35]	124	c.1951_1952 InsT	p.Trp651Leufs*16	Frameshift	NC1	Heterozygous	De novo	NA	NA		NA	38	NA	M	NA	NA	NA	NA	NA	NA	−	NA	NA	NA	NA	NA	NA	NA	NA	NA
	P1c	c.2032G>C	p.Ala678Pro	Missense	NC1	Heterozygous	Inherited	60-84	Waddling gait		10.1	13.1	2.9	M	-0.2	0	−	+	−	−	+	−	+	+/NA	NA	−	NA	+/+	Calcium, calcitriol, alendronate	normal
	P2c	c.1438A>T	p.Ile480Leu	Missense	Helix	Heterozygous	Inherited	13	Bowed legs		1.6	7.8	6.1	M	NA	-4.4	−	−	+	−	+	−	+	+/+	+/+	+/+	+/+	+/+	Osteotomy	normal
	P2c	c.2001T>G	p.Tyr667Ter	Nonsense	NC1	Heterozygous	De novo
	P3c	c.1925T>A	p.Ile642Asn	Missense	NC1	Heterozygous	Inherited	0	Waddling gait		6.8	7.9	1.1	F	-1.9	-1.7	−	+	−	+	+	+	+	+/+	+/NA	−	+/−	−	Calcium, calcitriol	short stature
	P4c	c.1903C>G	p.Gln635Glu	Missense	NC1	Heterozygous	NA	24	Short stature		5.3	7.7	2.4	M	-3.9	-3.5	−	−	−	−	−	−	−	−/NA	NA	−	NA	−	Calcium, vitamin D, rhGH	NA
NA, not applicable; NC, non-collagenous; rhGH, recombinant human growth hormone; S, signal peptide; UTR, untranslated region.
aClinical manifestations or genotype were not described in these cases.
bThe height Z scores at last examination of thesse cases were calculated according to their heights and the growth data of 0-18 years old Chinese [36].
cFour patients in PUMCH.

## Sheet: References
[1]	Tüysüz B, Kasap B, Sarıtaş M, et al. Natural history and genetic spectrum of the Turkish metaphyseal dysplasia cohort, including rare types caused by biallelic COL10A1, COL2A1, and LBR variants. Bone. 2023;167:116614.
[2]	Mäkitie O, Susic M, Ward L, Barclay C, Glorieux FH, Cole WG. Schmid type of metaphyseal chondrodysplasia and COL10A1 mutations--findings in 10 patients. Am J Med Genet A. 2005;137A(3):241-248.
[3]	Ho MSP, Tsang KY, Lo RLK, et al. COL10A1 nonsense and frame-shift mutations have a gain-of-function effect on the growth plate in human and mouse metaphyseal chondrodysplasia type Schmid. Hum Mol Genet. 2007;16(10):1201-1215.
[4]	Ye Y, Li W, Wang G, et al. Identification of a novel COL10A1: c.1952 G>T variant in a family with Schmid metaphyseal chondrodysplasia and development of a noninvasive prenatal testing method. Mol Genet Genomic Med. 2021;9(10):e1758.
[5]	Chen Q, Wu S-N, Chen Y-X, et al. A novel missense COL10A1 mutation: c.2020G>A; p. Gly674Arg linked with the bowed legs stature in the Schmid metaphyseal chondrodysplasia-affected Chinese lineage. Bone Rep. 2020;12:100240.
[6]	Kong L, Shi L, Wang W, Zuo R, Wang M, Kang Q. Identification of two novel COL10A1 heterozygous mutations in two Chinese pedigrees with Schmid-type metaphyseal chondrodysplasia. BMC Med Genet. 2019;20(1):200.
[7]	Goyal M, Gupta A, Choudhary A, Bhandari A. Schmid Type Metaphyseal Chondrodysplasia with a Novel COL10A1 Mutation. Indian J Pediatr. 2019;86(2):183-185.
[8]	Cammarata-Scalisi F, Matysiak U, Velten T, et al. A Venezuelan Case of Schmid-Type Metaphyseal Chondrodysplasia with a Novel Mutation in COL10A1. Mol Syndromol. 2019;10(3):167-170.
[9]	Ain Nu, Makitie O, Naz S. Autosomal recessive chondrodysplasia with severe short stature caused by a biallelic COL10A1 variant. J Med Genet. 2018;55(6):403-407.
[10]	Higuchi S, Takagi M, Shimomura S, Nishimura G, Hasegawa Y. A Japanese familial case of Schmid metaphyseal chondrodysplasia with a novel mutation in COL10A1. Clin Pediatr Endocrinol. 2016;25(3):107-110.
[11]	Park H, Hong S, Cho SI, et al. Case of mild Schmid-type metaphyseal chondrodysplasia with novel sequence variation involving an unusual mutational site of the COL10A1 gene. Eur J Med Genet. 2015;58(3):175-179.
[12]	Hu X, Zhang X, Li Y, Lou P, Li X, Jiang L. A novel COL10A1 mutation in a Chinese pedigree with Schmid type metaphyseal chondrodysplasia. Clin Lab. 2015;61(3-4):227-233.
[13]	Bateman JF, Freddi S, McNeil R, et al. Identification of four novel COL10A1 missense mutations in schmid metaphyseal chondrodysplasia: further evidence that collagen X NC1 mutations impair trimer assembly. Hum Mutat. 2004;23(4):396.
[14]	Matsui Y, Yasui N, Kawabata H, et al. A novel type X collagen gene mutation (G595R) associated with Schmid-type metaphyseal chondrodysplasia. J Hum Genet. 2000;45(2):105-108.
[15]	Ikegawa S, Nakamura K, Nagano A, Haga N, Nakamura Y. Mutations in the N-terminal globular domain of the type X collagen gene (COL10A1) in patients with Schmid metaphyseal chondrodysplasia. Hum Mutat. 1997;9(2):131-135.
[16]	McIntosh I, Abbott MH, Warman ML, Olsen BR, Francomano CA. Additional mutations of type X collagen confirm COL10A1 as the Schmid metaphyseal chondrodysplasia locus. Hum Mol Genet. 1994;3(2):303-307.
[17]	Bateman JF, Freddi S, Nattrass G, Savarirayan R. Tissue-specific RNA surveillance? Nonsense-mediated mRNA decay causes collagen X haploinsufficiency in Schmid metaphyseal chondrodysplasia cartilage. Hum Mol Genet. 2003;12(3):217-225.
[18]	Gregory CA, Zabel B, Grant ME, Boot-Handford RP, Wallis GA. Equal expression of typ X collagen mRNA fom mutant and wild type COL10A1 alleles in growth plate cartilage from a patient with metaphyseal chondrodysplasia type Schmid. J Med Genet. 2000;37(8):627-629.
[19]	Wallis GA, Rash B, Sykes B, et al. Mutations within the gene encoding the alpha 1 (X) chain of type X collagen (COL10A1) cause metaphyseal chondrodysplasia type Schmid but not several other forms of metaphyseal chondrodysplasia. J Med Genet. 1996;33(6):450-457.
[20]	Baric I, Skrabic V, Begovic D, Sarnavka V, Superti-Furga A. A 17-month-old boy with bowed legs. Eur J Pediatr. 2000;159(11):863-865.
[21]	Sawai H, Ida A, Nakata Y, Koyama K. Novel missense mutation resulting in the substitution of tyrosine by cysteine at codon 597 of the type X collagen gene associated with Schmid metaphyseal chondrodysplasia. J Hum Genet. 1998;43(4):259-261.
[22]	Chan D, Weng YM, Graham HK, Sillence DO, Bateman JF. A nonsense mutation in the carboxyl-terminal domain of type X collagen causes haploinsufficiency in schmid metaphyseal chondrodysplasia. J Clin Invest. 1998;101(7):1490-1499.
[23]	Stratakis CA, Orban Z, Burns AL, et al. Dideoxyfingerprinting (ddF) analysis of the type X collagen gene (COL10A1) and identification of a novel mutation (S671P) in a kindred with Schmid metaphyseal chondrodysplasia. Biochem Mol Med. 1996;59(2):112-117.
[24]	Pokharel RK, Alimsardjono H, Uno K, Fujii S, Shiba R, Matsuo M. A novel mutation substituting tryptophan with arginine in the carboxyl-terminal, non-collagenous domain of collagen X in a case of Schmid metaphyseal chondrodysplasia. Biochem Biophys Res Commun. 1995;217(3):1157-1162.
[25]	McIntosh I, Abbott MH, Francomano CA. Concentration of mutations causing Schmid metaphyseal chondrodysplasia in the C-terminal noncollagenous domain of type X collagen. Hum Mutat. 1995;5(2):121-125.
[26]	Chan D, Cole WG, Rogers JG, Bateman JF. Type X collagen multimer assembly in vitro is prevented by a Gly618 to Val mutation in the alpha 1(X) NC1 domain resulting in Schmid metaphyseal chondrodysplasia. J Biol Chem. 1995;270(9):4558-4562.
[27]	Wallis GA, Rash B, Sweetman WA, et al. Amino acid substitutions of conserved residues in the carboxyl-terminal domain of the alpha 1(X) chain of type X collagen occur in two unrelated families with metaphyseal chondrodysplasia type Schmid. Am J Hum Genet. 1994;54(2):169-178.
[28]	Dharmavaram RM, Elberson MA, Peng M, Kirson LA, Kelley TE, Jimenez SA. Identification of a mutation in type X collagen in a family with Schmid metaphyseal chondrodysplasia. Hum Mol Genet. 1994;3(3):507-509.
[29]	Wu H, Wang S, Li G, et al. Characterization of a novel COL10A1 variant associated with Schmid-type metaphyseal chondrodysplasia and a literature review. Mol Genet Genomic Med. 2021;9(5):e1668.
[30]	Zhu Y, Li L, Zhou L, et al. A novel mutation leading to elongation of the deduced α1(X) chain results in Metaphyseal Chondrodysplasia type Schmid. Clin Chim Acta. 2011;412(13-14):1266-1269.
[31]	Woelfle JV, Brenner RE, Zabel B, Reichel H, Nelitz M. Schmid-type metaphyseal chondrodysplasia as the result of a collagen type X defect due to a novel COL10A1 nonsense mutation: A case report of a novel COL10A1 mutation. J Orthop Sci. 2011;16(2):245-249.
[32]	Mäkitie O, Susic M, Cole WG. Early-onset metaphyseal chondrodysplasia type Schmid associated with a COL10A1 frame-shift mutation and impaired trimerization of wild-type α1(X) protein chains. J Orthop Res. 2010;28(11):1497-1501.
[33]	Elliott AM, Field FM, Rimoin DL, Lachman RS. Hand involvement in Schmid metaphyseal chondrodysplasia. Am J Med Genet A. 2005;132A(2):191-193.
[34]	Savarirayan R, Cormier-Daire V, Lachman RS, Rimoin DL. Schmid type metaphyseal chondrodysplasia: a spondylometaphyseal dysplasia identical to the "Japanese" type. Pediatr Radiol. 2000;30(7):460-463.
[35]	Yang J, Zhang J, Lu Q, et al. The p.W651fsX666 mutation on COL10A1 results in impaired trimerization of normal collagen X to induce Schmid type Metaphyseal chondrodysplasia. Hum Mol Genet. Published online May 21, 2025. doi:10.1093/hmg/ddaf071
[36]	Li Hui, Ji Cheng-ye, Zong Xin-nan, Zhang Ya-qin. Height and weight standardized growth charts for Chinese children and adolescents aged 0 to 18 years. Chin J Pediatr. 2009;47(7):487-492.
